# Supplementary material for: Combining extraction and cultivation methods for soil seed bank analysis increases number of captured species and their similarity to above-ground vegetation
Source: Front Plant Sci. 2025 Jan 20;15:1500941. doi: 10.3389/fpls.2024.1500941 (PMC11788334; doi:10.3389/fpls.2024.1500941)
Supplement: Supplementary file 1 [file Table1.xlsx]

## Sheet: SSBsummary
Results of SSB research (absolute numbers)					Results of SSB research (per meter squared)
Species	Cultivation (nm of seedlings)	Extraction (nm of seeds)	Life Form		Species	Cultivation (seeds/m2)	Extraction (seeds/m2)	Life Form
Aegopodium podagraria	1	0	Hemicryptophyte		Aegopodium podagraria	113.318	0	Hemicryptophyte
Agrostis canina	0	8	Hemicryptophyte		Agrostis canina	0	906.546	Hemicryptophyte
Achillea milefolium	20	0	Hemicryptophyte		Achillea milefolium	2266.37	0	Hemicryptophyte
Alliaria petiolata	0	1	Hemicryptophyte		Alliaria petiolata	0	113.318	Hemicryptophyte
Allium ursinum	0	1	Cryptophyte		Allium ursinum	0	113.318	Cryptophyte
Alnus glutinosa	24	760	Phanerophyte		Alnus glutinosa	2719.64	86121.9	Phanerophyte
Anthemis tinctoria	0	11	Hemicryptophyte		Anthemis tinctoria	0	1246.5	Hemicryptophyte
Anthoxanthum odoratum	1	1	Hemicryptophyte		Anthoxanthum odoratum	113.318	113.318	Hemicryptophyte
Arrhenatherum elatius	0	3	Hemicryptophyte		Arrhenatherum elatius	0	339.955	Hemicryptophyte
Artemisia vulgaris	3	20	Hemicryptophyte		Artemisia vulgaris	339.955	2266.37	Hemicryptophyte
Aster lanceolatus	0	8	Hemicryptophyte		Aster lanceolatus	0	906.546	Hemicryptophyte
Bellis perrenis	3	1	Hemicryptophyte		Bellis perrenis	339.955	113.318	Hemicryptophyte
Berteroa incana	0	7	Therophyte		Berteroa incana	0	793.228	Therophyte
Beta vuglaris	14	0	Therophyte		Beta vuglaris	1586.46	0	Therophyte
Betula pendula	0	781	Phanerophyte		Betula pendula	0	88501.6	Phanerophyte
Calamagrostis epigejos	8	21	Hemicryptophyte		Calamagrostis epigejos	906.546	2379.68	Hemicryptophyte
Calystegia sepium	4	0	Cryptophyte		Calystegia sepium	453.273	0	Cryptophyte
Capsella bursa-pastoris	2	0	Therophyte		Capsella bursa-pastoris	226.637	0	Therophyte
Carduus sp,	0	1	Hemicryptophyte		Carduus sp.	0	113.318	Hemicryptophyte
Carex riparia	0	159	Hemicryptophyte		Carex riparia	0	18017.6	Hemicryptophyte
Carex sp,	18	11	Hemicryptophyte		Carex sp.	2039.73	1246.5	Hemicryptophyte
Carpinus betulus	0	17	Phanerophyte		Carpinus betulus	0	1926.41	Phanerophyte
Cerasus avium	0	25	Phanerophyte		Cerasus avium	0	2832.96	Phanerophyte
Cirsium arvense	5	3	Cryptophyte		Cirsium arvense	566.591	339.955	Cryptophyte
Citrullus lanatus	0	4	Therophyte		Citrullus lanatus	0	453.273	Therophyte
Clematis vitalba	0	2	Phanerophyte		Clematis vitalba	0	226.637	Phanerophyte
Conium maculatum	0	22	Hemicryptophyte		Conium maculatum	0	2493	Hemicryptophyte
Conyza canadensis	0	1	Therophyte		Conyza canadensis	0	113.318	Therophyte
Cornus mas	0	1	Phanerophyte		Cornus mas	0	113.318	Phanerophyte
Cornus sanguinea	0	2	Phanerophyte		Cornus sanguinea	0	226.637	Phanerophyte
Crepis biennis	0	1	Hemicryptophyte		Crepis biennis	0	113.318	Hemicryptophyte
Crepis foetida	0	2	Therophyte		Crepis foetida	0	226.637	Therophyte
Daucus carota	2	8	Hemicryptophyte		Daucus carota	226.637	906.546	Hemicryptophyte
Elymus caninus	0	3	Hemicryptophyte		Elymus caninus	0	339.955	Hemicryptophyte
Epilobium parviflorum	1	0	Hemicryptophyte		Epilobium parviflorum	113.318	0	Hemicryptophyte
Epilobium tetragonum	3	0	Hemicryptophyte		Epilobium tetragonum	339.955	0	Hemicryptophyte
Erigeron anuus	14	0	Therophyte		Erigeron anuus	1586.46	0	Therophyte
Erigeron canadensis	1	0	Therophyte		Erigeron canadensis	113.318	0	Therophyte
Eupatorium cannabinum	5	0	Hemicryptophyte		Eupatorium cannabinum	566.591	0	Hemicryptophyte
Fallopia convolvulus	0	1	Therophyte		Fallopia convolvulus	0	113.318	Therophyte
Festuca arundinacea	7	0	Hemicryptophyte		Festuca arundinacea	793.228	0	Hemicryptophyte
Festuca ovina	0	2	Hemicryptophyte		Festuca ovina	0	226.637	Hemicryptophyte
Festuca rubra	36	0	Hemicryptophyte		Festuca rubra	4079.46	0	Hemicryptophyte
Ficaria verna	1	0	Cryptophyte		Ficaria verna	113.318	0	Cryptophyte
Fragaria vesca	1	0	Hemicryptophyte		Fragaria vesca	113.318	0	Hemicryptophyte
Fraxinus excelsior	0	3	Phanerophyte		Fraxinus excelsior	0	339.955	Phanerophyte
Galinsoga parviflora	7	0	Therophyte		Galinsoga parviflora	793.228	0	Therophyte
Galium aparine	8	2	Therophyte		Galium aparine	906.546	226.637	Therophyte
Glechoma hederacea	40	0	Hemicryptophyte		Glechoma hederacea	4532.73	0	Hemicryptophyte
Helianthus tuberosus	0	20	Cryptophyte		Helianthus tuberosus	0	2266.37	Cryptophyte
Hieracium sp.	7	1	Hemicryptophyte		Hieracium sp.	793.228	113.318	Hemicryptophyte
Humulus lupulus	0	1	Hemicryptophyte		Humulus lupulus	0	113.318	Hemicryptophyte
Hypericum perforatum	49	0	Hemicryptophyte		Hypericum perforatum	5552.6	0	Hemicryptophyte
Chaerophyllum sp.	0	2	Hemicryptophyte		Chaerophyllum sp.	0	226.637	Hemicryptophyte
Chenopodium album	85	10	Therophyte		Chenopodium album	9632.06	1133.18	Therophyte
Chenopodium polyspermum	2	0	Therophyte		Chenopodium polyspermum	226.637	0	Therophyte
Chrysosplenium alternifolium	6	0	Hemicryptophyte		Chrysosplenium alternifolium	679.91	0	Hemicryptophyte
Impatiens glandulifera	0	2	Therophyte		Impatiens glandulifera	0	226.637	Therophyte
Lamium album	1	0	Hemicryptophyte		Lamium album	113.318	0	Hemicryptophyte
Lapsana communis	11	0	Therophyte		Lapsana communis	1246.5	0	Therophyte
Leucanthemum vulgare	11	0	Hemicryptophyte		Leucanthemum vulgare	1246.5	0	Hemicryptophyte
Lysimachia nummularia	1	0	Hemicryptophyte		Lysimachia nummularia	113.318	0	Hemicryptophyte
Medicago lupulina	0	3	Therophyte		Medicago lupulina	0	339.955	Therophyte
Mentha arvensis	2	0	Cryptophyte		Mentha arvensis	226.637	0	Cryptophyte
Persicaria hydropiper	1	5	Therophyte		Persicaria hydropiper	113.318	566.591	Therophyte
Persicaria lapatifolia	0	4	Therophyte		Persicaria lapatifolia	0	453.273	Therophyte
Phragmites australis	10	0	Cryptophyte		Phragmites australis	1133.18	0	Cryptophyte
Picris hieracioides	10	31	Hemicryptophyte		Picris hieracioides	1133.18	3512.87	Hemicryptophyte
Plantago major	1	0	Hemicryptophyte		Plantago major	113.318	0	Hemicryptophyte
Poa annua	74	0	Hemicryptophyte		Poa annua	8385.55	0	Hemicryptophyte
Poa compressa	2	0	Hemicryptophyte		Poa compressa	226.637	0	Hemicryptophyte
Poa nemoralis	11	0	Hemicryptophyte		Poa nemoralis	1246.5	0	Hemicryptophyte
Poa pratensis	6	0	Hemicryptophyte		Poa pratensis	679.91	0	Hemicryptophyte
Poa sp,	93	63	Hemicryptophyte		Poa sp.	10538.6	7139.05	Hemicryptophyte
Potentilla argentea	0	5	Hemicryptophyte		Potentilla argentea	0	566.591	Hemicryptophyte
Potentilla erecta	3	0	Hemicryptophyte		Potentilla erecta	339.955	0	Hemicryptophyte
Prunus domestica	0	7	Phanerophyte		Prunus domestica	0	793.228	Phanerophyte
Ranunculus flammula	0	5	Hemicryptophyte		Ranunculus flammula	0	566.591	Hemicryptophyte
Ranunculus sp,	2	1	Hemicryptophyte		Ranunculus sp.	226.637	113.318	Hemicryptophyte
Robinia pseudoacacia	1	73	Phanerophyte		Robinia pseudoacacia	113.318	8272.24	Phanerophyte
Rorippa sylvestris	1	0	Hemicryptophyte		Rorippa sylvestris	113.318	0	Hemicryptophyte
Rubus idaeus	24	538	Phanerophyte		Rubus idaeus	2719.64	60965.2	Phanerophyte
Rumex acetosella	0	1	Hemicryptophyte		Rumex acetosella	0	113.318	Hemicryptophyte
Rumex obtusifolia	0	1	Hemicryptophyte		Rumex obtusifolia	0	113.318	Hemicryptophyte
Salix alba	0	321	Phanerophyte		Salix alba	0	36375.2	Phanerophyte
Sambucus nigra	0	123	Phanerophyte		Sambucus nigra	0	13938.2	Phanerophyte
Scrophularia nodosa	4	0	Hemicryptophyte		Scrophularia nodosa	453.273	0	Hemicryptophyte
Setaria italica	0	2	Therophyte		Setaria italica	0	226.637	Therophyte
Sinapis arvensis	3	0	Therophyte		Sinapis arvensis	339.955	0	Therophyte
Solidago canadensis	8	5	Hemicryptophyte		Solidago canadensis	906.546	566.591	Hemicryptophyte
Stellaria media	24	0	Therophyte		Stellaria media	2719.64	0	Therophyte
Symphytum officinale	3	8	Hemicryptophyte		Symphytum officinale	339.955	906.546	Hemicryptophyte
Tanacetum parthenium	2	0	Hemicryptophyte		Tanacetum parthenium	226.637	0	Hemicryptophyte
Tanacetum vulgare	10	3	Hemicryptophyte		Tanacetum vulgare	1133.18	339.955	Hemicryptophyte
Taraxacum officinale	12	4	Hemicryptophyte		Taraxacum officinale	1359.82	453.273	Hemicryptophyte
Thlaspi arvense	0	1	Therophyte		Thlaspi arvense	0	113.318	Therophyte
Thymus sp,	0	4	Chamaephyte		Thymus sp.	0	453.273	Chamaephyte
Tilia cordata	0	1	Phanerophyte		Tilia cordata	0	113.318	Phanerophyte
Tilia platyphyllos	0	6	Phanerophyte		Tilia platyphyllos	0	679.91	Phanerophyte
Ulmus laevis	0	1	Phanerophyte		Ulmus laevis	0	113.318	Phanerophyte
Urtica dioica	857	2831	Hemicryptophyte		Urtica dioica	97113.8	320804	Hemicryptophyte
Verbascum thapsus	2	0	Hemicryptophyte		Verbascum thapsus	226.637	0	Hemicryptophyte
Veronica chamaedrys	6	0	Hemicryptophyte		Veronica chamaedrys	679.91	0	Hemicryptophyte
Viccia cracca	0	23	Hemicryptophyte		Viccia cracca	0	2606.32	Hemicryptophyte
Viola odorata	6	0	Hemicryptophyte		Viola odorata	679.91	0	Hemicryptophyte
∑	1580	5999			∑	179043	679796

## Sheet: similarity
Base data for similarity index calculation
	P/A
	Above-ground			Cultivation			Extraction
Acer pseudoplatanus	1			0			0
Acer campestre	1			0			0
Acer negundo	1			0			0
Acer platanoides	1			0			0
Aegopodium podagraria	1			1			0
Agrostis stolonifera	1			0			0
Achillea millefolium	1			1			0
Ailanthus altissima	1			0			0
Alliaria petiolata	1			0			1
Allium ursinum	1			0			1
Alnus glutinosa	1			1			1
Alnus incana	1			0			0
Alopecurus pratensis	1			0			0
Anthriscus sylvestris	1			0			0
Arctium lappa	1			0			0
Arrhenatherum elatius	1			0			1
Artemisia vulgaris	1			1			1
Athyrium filix-femina	1			0			0
Berberis vulgaris	1			0			0
Betula pendula	1			0			1
Calamagrostis epigejos	1			1			1
Calystegia sepium	1			1			0
Carduus species	1			0			1
Carex species	1			1			1
Carpinus betulus	1			0			1
Cichorium intybus	1			0			0
Cirsium arvense	1			1			1
Cirsium vulgare	1			0			0
Conium maculatum	1			0			1
Cornus sanguinea	1			0			0
Corylus avellana	1			0			0
Corylus species	1			0			0
Crepis biennis	1			0			1
Dactylis glomerata	1			0			0
Dryopteris filix-mas	1			0			0
Duchesnea indica	1			0			0
Duchesnea species	1			0			0
Echium vulgare	1			0			0
Elymus repens	1			0			0
Epilobium species	1			1			0
Equisetum arvense	1			0			0
Erigeron annuus	1			1			0
Eupatorium cannabinum	1			1			0
Fagus sylvatica	1			0			0
Festuca species	1			1			1
Forsythia suspensa	1			0			0
Fraxinus excelsior	1			0			1
Galeobdolon luteum	1			0			0
Galium aparine	1			1			1
Galium mollugo	1			0			0
Geranium palustre	1			0			0
Geranium robertianum	1			0			0
Geranium species	1			0			0
Geum urbanum	1			0			0
Glechoma hederacea	1			1			0
Humulus lupulus	1			0			1
Hypericum perforatum	1			1			0
Chaerophyllum species	1			0			1
Impatiens glandulifera	1			0			1
Impatiens parviflora	1			0			0
Juncus effusus	1			0			0
Juniperus communis	1			0			0
Lathyrus niger	1			0			0
Lathyrus pratensis	1			0			0
Leontodon hispidus	1			0			0
Lysimachia nummularia	1			1			0
Medicago lupulina	1			0			1
Myosotis arvensis	1			0			0
Oxalis acetosella	1			0			0
Pastinaca sativa	1			0			0
Petasites hybridus	1			0			0
Phragmites australis	1			1			0
Picris hieracioides	1			1			1
Poa annua	1			1			0
Poa sp.	1			1			1
Polygonatum odoratum	1			0			0
Populus nigra	1			0			0
Populus tremula	1			0			0
Potentilla anserina	1			0			0
Potentilla erecta	1			1			0
Prunus avium	1			0			1
Quercus petraea	1			0			0
Quercus robur	1			0			0
Reynoutria x bohemica (R. japonica var. japonica x	1			0			0
Robinia pseudacacia	1			1			1
Rosa canina agg.	1			0			0
Rubus caesius	1			0			0
Rubus fruticosus agg.	1			0			0
Rubus idaeus	1			1			1
Rumex acetosa	1			0			1
Salix caprea	1			0			0
Salix species	1			0			1
Sambucus nigra	1			0			1
Solidago canadensis	1			1			1
Stellaria media	1			1			0
Symphoricarpos albus	1			0			0
Symphytum officinale	1			1			1
Tanacetum parthenium	1			1			0
Tanacetum vulgare	1			1			1
Taraxacum sect. Ruderalia	1			1			0
Tilia cordata	1			0			1
Tilia platyphyllos	1			0			1
Typha latifolia	1			0			0
Urtica dioica	1			1			1
Veronica species	1			1			0
Vicia cracca	1			0			1
Vicia sepium	1			0			0
Viola sp.	1			1			0
Anthoxantum odoratum	0			1			1
Bellis perennis	0			1			1
Beta vuglaris	0			1			0
Capsella bursa-pastoris	0			1			0
Erigeron canadensis	0			1			1
Daucus carota	0			1			1
Ficaria verna	0			1			0
Fragaria vesca	0			1			0
Galinsoga parviflora	0			1			0
Hieracium caespitosum	0			1			1
Chenopodium album	0			1			1
Chenopodium polyspermum	0			1			0
Chrysosplenium alternifolium	0			1			0
Lamium album	0			1			0
Lapsana communis	0			1			0
Leucanthemum vulgare	0			1			0
Mentha arvensis	0			1			0
Persicaria hydropiper	0			1			1
Plantago major	0			1			0
Rorippa sylvestris	0			1			0
Scrophularia nodosa	0			1			0
Sinapis arvensis	0			1			0
Verbascum thapsus	0			1			0
Agrostis canina	0			0			1
Anthemis tinctoria	0			0			1
Aster lanceolatus	0			0			1
Berteroa incana	0			0			1
Citrullus lanatus	0			0			1
Clematis vitalba	0			0			1
Cornus mas	0			0			1
Cornus sanguinea	0			0			1
Crepis foetida	0			0			1
Elymus caninus	0			0			1
Fallopia convolvulus	0			0			1
Helianthus tuberosus	0			0			1
Persicaria lapatifolia	0			0			1
Potentilla argentea	0			0			1
Prunus domestica	0			0			1
Rumex obtusifolia	0			0			1
Setaria italica	0			0			1
Taraxacum officinale	0			0			1
Thlaspi arvense	0			0			1
Thymus sp.	0			0			1
Ulmus laevis	0			0			1
Ranunculus sp.	1			1			1
